# Supplementary material for: Outdoor THz fading modeling by means of gaussian and gamma mixture distributions
Source: Sci Rep. 2023 Apr 19;13:6385. doi: 10.1038/s41598-023-33598-x (PMC10115853; doi:10.1038/s41598-023-33598-x)
Supplement: Supplementary file 1 — Supplementary Information. [file 41598_2023_33598_MOESM1_ESM.zip]

Archive with 32 entries (29 files):
- Supplementary Material/
- Supplementary Material/Campus_MPs/
- Supplementary Material/Campus_MPs/H15__1newgain.mat
- Supplementary Material/Campus_MPs/H17__1newgain.mat
- Supplementary Material/Campus_MPs/H19__2newgain.mat
- Supplementary Material/Campus_MPs/H25__2newgain.mat
- Supplementary Material/Campus_MPs/H3__1newgain.mat
- Supplementary Material/Campus_MPs/H8__1newgain.mat
- Supplementary Material/Campus_SPs/
- Supplementary Material/Campus_SPs/H10__1newgain.mat
- Supplementary Material/Campus_SPs/H11__1newgain.mat
- Supplementary Material/Campus_SPs/H12__1newgain.mat
- Supplementary Material/Campus_SPs/H13__1newgain.mat
- Supplementary Material/Campus_SPs/H14__1newgain.mat
- Supplementary Material/Campus_SPs/H16__1newgain.mat
- Supplementary Material/Campus_SPs/H18__1newgain.mat
- Supplementary Material/Campus_SPs/H18__2newgain.mat
- Supplementary Material/Campus_SPs/H1__1newgain.mat
- Supplementary Material/Campus_SPs/H20__2newgain.mat
- Supplementary Material/Campus_SPs/H21__2newgain.mat
- Supplementary Material/Campus_SPs/H22__2newgain.mat
- Supplementary Material/Campus_SPs/H23__2newgain.mat
- Supplementary Material/Campus_SPs/H24__2newgain.mat
- Supplementary Material/Campus_SPs/H27__2newgain.mat
- Supplementary Material/Campus_SPs/H28__2newgain.mat
- Supplementary Material/Campus_SPs/H2__1newgain.mat
- Supplementary Material/Campus_SPs/H30__2newgain.mat
- Supplementary Material/Campus_SPs/H31__2newgain.mat
- Supplementary Material/Campus_SPs/H32__2newgain.mat
- Supplementary Material/Campus_SPs/H4__1newgain.mat
- Supplementary Material/Campus_SPs/H5__1newgain.mat
- Supplementary Material/Campus_SPs/H9__1newgain.mat
